# Supplementary material for: Prolonged activity of HERV-K(HML2) in Old World Monkeys accounts for recent integrations and novel recombinant variants
Source: Front Microbiol. 2022 Dec 1;13:1040792. doi: 10.3389/fmicb.2022.1040792 (PMC9751479; doi:10.3389/fmicb.2022.1040792)
Supplement: SUPPLEMENTARY FIGURE S1 — Phylogeny of the HML2 proviruses shared between Human and Non-Human Primates. Neighbor Joining tree was generated for full-length proviruses of Green Monkey (orange), Rhesus (blue), Macfas (green), Baboon (cyan) and Proboscis Monkey (pink) and human HML2 (red). [file Data_Sheet_1.zip]

Archive with 5 entries (5 files):
- Image 1.TIFF
- Table 1.XLSX
- Table 2.XLSX
- Table 3.XLSX
- Table 4.XLSX
