# Supplementary material for: Prolonged activity of HERV-K(HML2) in Old World Monkeys accounts for recent integrations and novel recombinant variants
Source: Front Microbiol. 2022 Dec 1;13:1040792. doi: 10.3389/fmicb.2022.1040792 (PMC9751479; doi:10.3389/fmicb.2022.1040792)
Supplement: SUPPLEMENTARY FIGURE S1 — Phylogeny of the HML2 proviruses shared between Human and Non-Human Primates. Neighbor Joining tree was generated for full-length proviruses of Green Monkey (orange), Rhesus (blue), Macfas (green), Baboon (cyan) and Proboscis Monkey (pink) and human HML2 (red). [file Data_Sheet_1.zip › Table 2.XLSX]

## Sheet: Table S2. Macaque_shared HML2
Coordinates in Old World Monkeys
CHROMOSOME	COORDINATES in M.fasciculris	COORDINATES in M.mulatta	STRAND (M-fascicularis)	STRAND(M.mulatta)	Solitary LTR	PROVIRAL SEQUENCE	NOTES
chr14	6746609-6757024	6831566-6841782	-	-		✓
chrX	70952954-70962395	70801763-70811209	-	-		✓
chr4	143235104-143243982	142618666-142627557	-	-		✓
chr19	40129452-40138980	38931352-38940878	+	+		✓
chr17	31936678-31947892	31092824-31103940	-	-		✓
chr1	90107483-90119145	89359331-89369702	-	-		✓
chr5	86420961-86431731	85732019-85742780	+	+		✓
chr19	35007880-35015772	11641547-11649609	+	-		✓
chr8	145763740-145773461	144402014-144411647	-	-		✓
chr11	68340134-68348692	68823164-68831720	-			✓
chr19	53143959-53152553	52141426-52150922	-	-		✓
chr4	56110366-56119897	56103378-56112910	-	-		✓
chr8	146066859--146077241	144696785-144710413	+	-		✓
chr8	146077242-146079450	144717597-144728981	-	-		✓
chr2	149860839-149867758	153989612-153996530	+	+		✓
chr2	152660717-152669287	156742531-156751097	+	+		✓
chr3	57979650-57987210	57268373-57275917	-	-		✓
chr9	133123694-133133673	134082576-134092476	+	+		✓
chrX	604879-613473	2563841-2572437	+	+		✓
chr8	76370582-76378216	75693912-75701545	+	+		✓
chr6	175697990-175705212	173407568-173414786	+	+		✓
chr12	95783035-95789182	93614933-93621439	-	-		✓
chr7	171464012-171471937	168448009-168455703	+	+		✓
chr6	42703129-42707834	42073171-42077892	-	-		✓
chr1	115284037-115290268	112693297-112699956	-	-		✓
chr12	44963677-44969081	43295881-43301280	+	+		✓
chr19	19040096-19045103	18145533-18150932	+	+		✓
chr7	639273-644207	366434-371782	+	+		✓
chr19	52687566-52690147	52419021-52420901	+	-		✓	NO LTR PRESENT
chr14	1462802-1470289	1690984-1698459	+	+		✓
chr8	145764088-145773461	144402014-144411647	-	-		✓
chr5	51561573-51566608	50825197-50830237	-	-		✓
chr19	41412812-41416624	40113702-40117516	-	-		✓
chr11	84877240-84881659	85209125-85213546	-	-		✓
chr8	67109444-67114678	66525810-66528534	+	+		✓
chr17	38741039-38744605	37835030-37837174	-	+		✓
chr11	115525205-115537638	111501531-111511109	+	+		✓
chr12	42465846-42467677	40816462-40818293	-	-		✓	Presence of LTR only at the beginning
chr4	57009147-57011683	57006685-57009222	+	+	✓(M.fascicularis)	✓(M.mulatta)	Presence of LTR only at the end along with HERV9
chr13	92976942-92978405	90956897-90958360	-	-		✓	Presence of LTR only at the beginning
chr7	115714952-115720249	113701216-113706513	-	-		✓
chr1	41381045-41386333	40686996-40692008	+	+		✓
chr1	215371574-215376844	211743764-211746038	-	-		✓	Presence of LTR only at the end
chr5	180567092-180568918	178535818-178538484	-	-		✓	Presence of LTR only at the beginning
chr8	146737959-146746392	145352704-145359768	-	-		✓
chr16	21569483-21574708	22671660-22676883	+	-		✓
