# Supplementary material for: Prolonged activity of HERV-K(HML2) in Old World Monkeys accounts for recent integrations and novel recombinant variants
Source: Front Microbiol. 2022 Dec 1;13:1040792. doi: 10.3389/fmicb.2022.1040792 (PMC9751479; doi:10.3389/fmicb.2022.1040792)
Supplement: SUPPLEMENTARY FIGURE S1 — Phylogeny of the HML2 proviruses shared between Human and Non-Human Primates. Neighbor Joining tree was generated for full-length proviruses of Green Monkey (orange), Rhesus (blue), Macfas (green), Baboon (cyan) and Proboscis Monkey (pink) and human HML2 (red). [file Data_Sheet_1.zip › Table 3.XLSX]

## Sheet: Table S3. M.fascicularis_HML2
CHROMOSOME	COORDINATES in M.fasciculris	STRAND (M-fascicularis)		*Highlighted in Blue colour are Macaca fascicularis specific coordinates
chr14	6746609-6757024	-		*Highlighted in Green colour are coordinates shared between the two macaque species
chrX	70952954-70962395	-		*Highlighted in Yellow colour are coordinates shared with the human HML2 loci
chr4	143235104-143243982	-
chr19	40129452-40138980	+
chr17	31936678-31947892	-
chr1	90107483-90119145	-
chr5	86420961-86431731	+
chr19	35007880-35015772	+
chr8	145763740-145773461	-
chr11	68340134-68348692	-
chr19	53143959-53152553	-
chr4	56110366-56119897	-
chr8	146066859--146077241	+
chr8	146077242-146079450	-
chr2	149860839-149867758	+
chr2	152660717-152669287	+
chr3	57979650-57987210	-
chr9	133123694-133133673	+
chrX	604879-613473	+
chr8	76370582-76378216	+
chr6	175697990-175705212	+
chr12	95783035-95789182	-
chr7	171464012-171471937	+
chr6	42703129-42707834	-
chr1	115284037-115290268	-
chr12	44963677-44969081	+
chr19	19040096-19045103	+
chr7	639273-644207	+
chr19	52687566-52690147	+
chr14	1462802-1470289	+
chr8	145764088-145773461	-
chr5	51561573-51566608	-
chr19	41412812-41416624	-
chr11	84877240-84881659	-
chr8	67109444-67114678	+
chr17	38741039-38744605	-
chr11	115525205-115537638	+
chr12	42465846-42467677	-
chr4	57009147-57011683	+
chr13	92976942-92978405	-
chr7	115714952-115720249	-
chr1	41381045-41386333	+
chr1	215371574-215376844	-
chr5	180567092-180568918	-
chr8	146737959-146746392	-
chr16	21569483-21574708	+
chr1	10690021-10692195	-
chr5	197693-204060	+
chr4	127679273-127695785	-
chr3	56385497-56392744	-
chr8	17926996-17934863	-
chr15	1516229-1522954	-
chr20	3186267-3188781	+
chr16	8173167-8180531	+
chr19	53436628-53439569	-
chr10	65505659-65515747	+
chr7	170942771-170950097	-
chr5	82772216-82781770	-
chr19	40129452-40138980	+
chr1	104235689-104245911	+
chr18	32174586-32182259	+
chr19	53403416-53406405	+
chr14	9172257-9176093	+
chr7	170944728-170950097	+
chr1	135455917-135457315	+
chr7	18652312-18653387	+
chr8	67109444-67114678	+
chr8	146066859-146083870	+
chr19	12235277-12244532	-
chr7	117398788-117404243	-
chr14	9018577-9024002	-
chr19	53436494-53439569	-
chr8	104092873-104095507	-
chr2	157195384-157197175	-
chr13	34794889-34797258	-
chr6	179717361-179719804	-
chr1	104466513-104468138	-
