# Supplementary material for: Prolonged activity of HERV-K(HML2) in Old World Monkeys accounts for recent integrations and novel recombinant variants
Source: Front Microbiol. 2022 Dec 1;13:1040792. doi: 10.3389/fmicb.2022.1040792 (PMC9751479; doi:10.3389/fmicb.2022.1040792)
Supplement: SUPPLEMENTARY FIGURE S1 — Phylogeny of the HML2 proviruses shared between Human and Non-Human Primates. Neighbor Joining tree was generated for full-length proviruses of Green Monkey (orange), Rhesus (blue), Macfas (green), Baboon (cyan) and Proboscis Monkey (pink) and human HML2 (red). [file Data_Sheet_1.zip › Table 4.XLSX]

## Sheet: Table S4. M.mulata_HML2
CHROMOSOME	COORDINATES in M.mulatta	STRAND(M.mulatta)		*Highlighted in Blue colour are Macaca mulatta specific coordinates
chr14	6831566-6841782	-		*Highlighted in Green colour are coordinates shared between the two macaque species
chrX	70801763-70811209	-		*Highlighted in Yellow colour are coordinates shared with the human HML2 loci
chr4	142618666-142627557	-
chr19	38931352-38940878	+
chr17	31092824-31103940	-
chr1	89359331-89369702	-
chr5	85732019-85742780	+
chr19	11641547-11649609	-
chr8	144402014-144411647	-
chr11	68823164-68831720
chr19	52141426-52150922	-
chr4	56103378-56112910	-
chr8	144696785-144710413	-
chr8	144717597-144728981	-
chr2	153989612-153996530	+
chr2	156742531-156751097	+
chr3	57268373-57275917	-
chr9	134082576-134092476	+
chrX	2563841-2572437	+
chr8	75693912-75701545	+
chr6	173407568-173414786	+
chr12	93614933-93621439	-
chr7	168448009-168455703	+
chr6	42073171-42077892	-
chr1	112693297-112699956	-
chr12	43295881-43301280	+
chr19	18145533-18150932	+
chr7	366434-371782	+
chr19	52419021-52420901	-
chr14	1690984-1698459	+
chr8	144402014-144411647	-
chr5	50825197-50830237	-
chr19	40113702-40117516	-
chr11	85209125-85213546	-
chr8	66525810-66528534	+
chr17	37835030-37837174	+
chr11	111501531-111511109	+
chr12	40816462-40818293	-
chr4	57006685-57009222	+
chr13	90956897-90958360	-
chr7	113701216-113706513	-
chr1	40686996-40692008	+
chr1	211743764-211746038	-
chr5	178535818-178538484	-
chr8	145352704-145359768	-
chr16	22671660-22676883	-
chr1	10286182-10288354	+
chr5	236403-242478	+
chr4	126442436-126452909	+
chr3	53919281-53926536	+
chr8	18054809-18061616	-
chr15	1426180-1438227	+
chr20	2979399-2982248	+
chr16	7855875-7863073	+
chr19	52419021-52420901	-
chr10	69302515-69311295	+
chr7	167866284-167871711	0
chr5	81905720-81915278	+
chr3	57697480-57707105	+
chrY	1303034-1312600	+
chr9	536760-546662	+
chr19	34033398-34041296	+
chr19	19434790-19462344	+
chr14	360110-367799	+
chrX	1160036-1167682	+
chr15	44821048-44828684	+
chr7	169513234-169520933	+
chr7	125627095-125634758	+
chr8	108561428-108569079	+
chrX	149369113-149376761	+
chr4	109174159-109181465	+
chr1	103189422-103201122	+
chr5	81905720-81915278	+
chr11	92407722-92413793	+
chr4	60766398-60771274	+
chr4	99646060-99651408	+
chr14	118513489-118517561	+
chr7	167866284-167871711	+
chr9	72154148-72159595	+
chrX	116856870-116862256	+
chr3	176305314-176310766	+
chr1	43460676-43466128	+
chr3	47611075-47616448	+
chrX	80810499-80815896	+
chr5	487324-499009	+
chr10	39089160-39094550	+
chr3	39813206-39818590	+
chr3	48283515-48288918	+
chr10	69302871-69311295	+
chr19	51710853-51713432	+
chrX	71179852-71185265	+
chr13	66145098-66150415	+
chr1	95362650-95368042	+
chr16	60303645-60313226	-
chr16	18308503-18318117	-
chr4	99660999-99670572	-
chr3	118629381-118637089	-
chr19	42111581-42119290	-
chr20	2853942-2861580	-
chr4	119635325-119642967	-
chr14	335688-342791	-
chrX	3424153-3431783	-
chr7	164761528-164769188	-
chr1	179656575-179664222	-
chr16	7266373-7274001	-
chrY	4397712-4404946	-
chr9	41587351-41595029	-
chr13	17763395-17770768	-
chr10	12446717-12452720	-
chr19	52418887-52431545	-
chr5	185615250-185621927	-
chr2	36923-41560	-
chrX	23617360-23622766	-
chr14	9169783-9175171	-
chr4	66099035-66104408	-
chr17	1396546-1401942	-
chr16	64092716-64098099	-
chr5	146519353-146524758	-
chr2	55496315-55501706	-
chr16	47423958-47429358	-
chr7	39176889-39182295	-
chr9	58278178-58283567	-
chr6	71621469-71626833	-
chr20	1807058-1812468	-
chr11	6478715-6484103	-
chr1	86244446-86248084	-
chr10	12226353-12231726	-
chr2	128199-134096	-
chr1	223049853-223055247	-
chr1	222894557-222902182	-
chr8	144697544-144710413	-
